# Supplementary material for: Novel Antimicrobial Agents for Gram-Negative Pathogens
Source: Antibiotics (Basel). 2023 Apr 16;12(4):761. doi: 10.3390/antibiotics12040761 (PMC10135111; doi:10.3390/antibiotics12040761)
Supplement: Supplementary file 1 [file antibiotics-12-00761-s001.zip]

Archive with 1 entries (1 files):
- antibiotics-2282177-supplementary.pdf
